# Supplementary material for: Substrate DNA Promoting Binding of Mycobacterium tuberculosis MtrA by Facilitating Dimerization and Interpretation of Affinity by Minor Groove Width
Source: Microorganisms. 2023 Oct 7;11(10):2505. doi: 10.3390/microorganisms11102505 (PMC10609481; doi:10.3390/microorganisms11102505)
Supplement: Supplementary file 1 [file microorganisms-11-02505-s001.zip]

Archive with 1 entries (1 files):
- microorganisms-2568010-supplementary.pdf
